# Supplementary material for: An Educational Session for Medical Students Exploring Weight Bias in Clinical Care Through the Lens of Body Diversity
Source: MedEdPORTAL. 2023 Sep 5;19:11342. doi: 10.15766/mep_2374-8265.11342 (PMC10477274; doi:10.15766/mep_2374-8265.11342)
Supplement: Supplementary file 1 — Understanding Body Diversity.pptxAddressing Weight Bias in Clinical Care.pptxFacilitator Guide.docxStudent Guide.docxMaterials Checklist and Timeline.docxQuiz.docxEvaluation Survey.docx [file mep_2374-8265.11342-s001.zip]

Archive with 8 entries (8 files):
- B. Addressing Weight Bias in Clinical Care.pptx
- C. Facilitator Guide.docx
- D. Student Guide.docx
- F. Quiz.docx
- G. Evaluation Survey.docx
- A. Understanding Body Diversity.pptx
- E. Materials Checklist and Timeline.docx
- _Educational Summary Report_11342.pdf
